# Supplementary material for: Estimation of Mortality via the Neighborhood Atlas and Reproducible Area Deprivation Indices
Source: JAMA Netw Open. 2026 Jan 12;9(1):e2546800. doi: 10.1001/jamanetworkopen.2025.46800 (PMC12797101; doi:10.1001/jamanetworkopen.2025.46800)
Supplement: Supplement 2. — eTable 2. Data Dictionary, Census Tables, Formulas, Weights, and Loadings for the 2022 and 2015 Reproducible ADI eTable 3. Data Dictionary, Census Tables, and Formulas for the 2022 Social Deprivation Index (SDI) eTable 4. Data Dictionary, Census Tables, and Formulas for the 2022 Neighborhood Stress Score (NSS7) eTable 5. Data Dictionary, Census Tables, and Formulas for the 2022 US Adapted French Deprivation Index [file jamanetwopen-e2546800-s002.xlsx]

## Sheet: TOC
eTable Number	Title	Description
eTable 2	ReADI Data Dictionary	Variables, census tables, definitions, and formulas used to construct the ReADI index
eTable 3	SDI Data Dictionary	Variables, census tables, definitions, and formulas used to construct the SDI index
eTable 4	NSS7 Data Dictionary	Variables, census tables, definitions, and formulas used to construct the NSS7 index
eTable 5	FDep Data Dictionary	Variables, census tables, definitions, and formulas used to construct the FDep index

## Sheet: eTable 2
ReADI	2018-2022 5yr ACS										2011-2015 5yr ACS
Corrected ADI Variable Description	Variable Name	Census Table	Census Table Description	Formula	2022 CBG Weights	2022 CT Weights	2022 C Weights	2022 CBG Loadings	2022 CT Loadings	2022 C Loadings	Variable Name	Census Table	Census Table Description	Formula	2015 CBG Weights	2015 CT Weights	2015 C Weights
Median household income	MEDFI	B19013	Households: Median Household Income In The Past 12 Months (In 2020 Inflation-Adjusted Dollars)	B19013_001	-0.279623	-0.307703	-0.301459	-0.862818	-0.894101	-0.946698	MEDFI	B19013	Households: Median Household Income In The Past 12 Months (In 2020 Inflation-Adjusted Dollars)	B19013_001	-0.26768	-0.297104	-0.232831
Income disparity - 2020 defined as the log of 100x ratio of number of households with <$20K income to number with ≥$100K income.	INCDIS	B19001	Households: Household Income In The Past 12 Months (In 2020 Inflation-Adjusted Dollars)	ln(100*((B19001_002 + B19001_003 + B19001_004+ 1)/(B19001_014 + B19001_015 + B19001_016 + B19001_017 + 1)))	0.144812	0.170859	0.313596	0.79835	0.869088	0.923063	INCDIS	B19001	Households: Household Income In The Past 12 Months (In 2020 Inflation-Adjusted Dollars)	ln(100*((B19001_002 + B19001_003 + B19001_004 + 1)/(B19001_014 + B19001_015 + B19001_016 + B19001_017 + 1)))	0.166272	0.241512	0.309829
Households below poverty level	BELPL	B17017	Households: Poverty Status In The Past 12 Months By Household Type By Age Of Householder	B17017_002/B17017_001*100	0.0848771	0.0483717	-0.0848923	0.712872	0.780903	0.810189	BELPL	B17017	Households: Poverty Status In The Past 12 Months By Household Type By Age Of Householder	B17017_002/B17017_001*100	0.0772417	0.010571	0.027585
Population below 150% of the poverty threshold	PL150	C17002	Population for whom poverty status is determined: Ratio Of Income To Poverty Level In The Past 12 Months	(C17002_005 + C17002_004 + C17002_003 + C17002_002)/C17002_001*100	0.183868	0.224001	0.182418	0.793651	0.85566	0.864829	PL150	C17002	Population for whom poverty status is determined: Ratio Of Income To Poverty Level In The Past 12 Months	(C17002_005 + C17002_004 + C17002_003 + C17002_002)/C17002_001*100	0.229804	0.285878	0.193679
Population aged ≥25 y with < a high school diploma	EDU9YR	B15003	Population 25 years and over: Educational Attainment For The Population 25 Years And Over	(B15003_002 + B15003_003 + B15003_004 + B15003_005 + B15003_006 + B15003_007 + B15003_008 + B15003_009 + B15003_010 + B15003_011 + B15003_012 + B15003_013 + B15003_014 + B15003_015 + B15003_016)/B15003_001*100	0.0653066	0.0586874	0.0546518	0.578689	0.644623	0.671162	EDU9YR	B15003	Population 25 years and over: Educational Attainment For The Population 25 Years And Over	(B15003_002 + B15003_003 + B15003_004 + B15003_005 + B15003_006 + B15003_007 + B15003_008 + B15003_009 + B15003_010 + B15003_011 + B15003_012 + B15003_013 + B15003_014 + B15003_015 + B15003_016)/B15003_001*100	0.0734442	0.0617313	0.0406705
Population aged ≥25 y with at least a bachelor's degree	HSDPNHIGH	B15003	Population 25 years and over: Educational Attainment For The Population 25 Years And Over	(B15003_022 + B15003_023 + B15003_024 + B15003_025)/B15003_001*100	-0.135102	-0.0910987	-0.0688108	-0.757314	-0.778116	-0.736787	HSDPNHIGH	B15003	Population 25 years and over: Educational Attainment For The Population 25 Years And Over	(B15003_022 + B15003_023 + B15003_024 + B15003_025)/B15003_001*100	-0.106476	-0.0414392	-0.121271
Employed person aged ≥16 y in white-collar occupations	EMPWC	C24010	Civilian employed population 16 years and over: Sex By Occupation For The Civilian Employed Population 16 Years And Over	(C24010_003 + C24010_027 + C24010_039 + C24010_063)/ C24010_001*100	-0.103634	-0.129235	-0.0691359	-0.69074	-0.767985	-0.670425	EMPWC	C24010	Civilian employed population 16 years and over: Sex By Occupation For The Civilian Employed Population 16 Years And Over	(C24010_003 + C24010_027 + C24010_039 + C24010_063)/ C24010_001*100	-0.107124	-0.135969	-0.0743496
Civilian labor force population aged ≥16y unemployed	UNEMP	B23025	Population 16 years and over: Employment Status For The Population 16 Years And Over	B23025_005/B23025_003*100	0.022664	0.0187142	0.013147	0.309202	0.421143	0.477164	UNEMP	B23025	Population 16 years and over: Employment Status For The Population 16 Years And Over	B23025_005/B23025_003*100	0.0255309	0.0117801	-0.0291954
Median home value	MEDHV	B25077	Owner-occupied housing units: Median Value (Dollars)	B25077_001	-0.0333244	-0.0196111	-0.0786027	-0.58788	-0.592552	-0.726512	MEDHV	B25077	Owner-occupied housing units: Median Value (Dollars)	B25077_001	-0.0284614	-0.0383431	-0.0964367
Median gross rent	MEDRNT	B25064	Renter-occupied housing units paying cash rent: Median Gross Rent (Dollars)	B25064_001	-0.0657617	-0.035774	-0.0551202	-0.627915	-0.662871	-0.763954	MEDRNT	B25064	Renter-occupied housing units paying cash rent: Median Gross Rent (Dollars)	B25064_001	-0.0371802	0.00227644	-0.0182525
Median monthly mortgage	MEDMORT	B25088	Owner-occupied housing units: Median Selected Monthly Owner Costs (Dollars) By Mortgage Status	B25088_002	-0.049353	-0.00226762	0.0189525	-0.645672	-0.662168	-0.786935	MEDMORT	B25088	Owner-occupied housing units: Median Selected Monthly Owner Costs (Dollars) By Mortgage Status	B25088_002	-0.0104145	0.0604702	0.0223792
Owner-occupied housing units	OWN	B25003	Total population in occupied housing units: Total Population In Occupied Housing Units By Tenure	B25003_002/B25003_001*100	0.0050209	0.0446602	0.0506384	-0.406288	-0.403002	-0.0282926	OWN	B25003	Total population in occupied housing units: Total Population In Occupied Housing Units By Tenure	B25003_002/B25003_001*100	0.0129545	0.0631836	0.0388739
Single-parent households with children aged <18 y	SNGPNT	B11012	Households: Households By Type	(B11012_010 + B11012_015)/B11012_001*100	0.0354959	0.0448987	0.055013	0.359308	0.46415	0.356294	SNGPNT	B11005	Households: Households by Presence of People Under 18 Years by Household Type	(B11005_006 + B11005_007)/B11005_001*100	0.0587805	0.0829491	0.0788735
Households without a motor vehicle	NOVEH	B25044	Occupied housing units: Tenure By Vehicles Available	(B25044_010 + B25044_003)/B25044_001*100	0.0254255	0.0148463	-0.0236574	0.316751	0.336885	0.28721	NOVEH	B25044	Occupied housing units: Tenure By Vehicles Available	(B25044_010 + B25044_003)/B25044_001*100	0.0120465	-0.00295693	-0.0294437
Households without internet	NOINT	B28002	Households: Presence And Types Of Internet Subscriptions In Household	B28002_013/B28002_001*100	0.0588282	0.0573842	0.0942118	0.56653	0.66695	0.78061	NOINT	B25043	Occupied housing units: Tenure By Telephone Service Available By Age of Householder	(B25043_007 + B25043_016)/B25043_001*100	0.0243302	0.026134	0.0240024
Occupied housing units without complete plumbing	NOPLUM	B25049	Occupied housing units: Tenure By Plumbing Facilities	ln((B25049_007 + B25049_004 + 1)/(B25049_001 + 1)*100)	0.0139513	0.00960359	0.0158552	0.180048	0.212388	0.237678	NOPLUM	B25049	Occupied housing units: Tenure By Plumbing Facilities	ln((B25049_007 + B25049_004 + 1)/(B25049_001 + 1)*100)	0.0129843	0.0111678	0.0125014
Housing with more than 1 person per room	CROWD	B25014	Occupied housing units: Tenure By Occupants Per Room	(B25014_005 + B25014_006 + B25014_007 + B25014_011 + B25014_012 + B25014_013)/B25014_001*100	0.0257755	0.0182339	0.0439861	0.232575	0.277639	0.102337	CROWD	B25014	Occupied housing units: Tenure By Occupants Per Room	(B25014_005 + B25014_006 + B25014_007 + B25014_011 + B25014_012 + B25014_013)/B25014_001*100	0.0292058	0.014808	0.0513687

## Sheet: eTable 3
SDI			2018-2022 5yr ACS
Variable	Desricption	Formula Website	Table	Description	Formula
POV	% population < 100% FPL	(Population < 0.99 FPL)/ (Total Population)	C17002	Ratio of income to poverty level in the past 12 months	(C17002_002 + C17002_003)/C17002_001
NOHSDP	% population ≥ 25 years with < 12 years of education	(Population < 12y education)/ (Total Population)	B15003	Population 25 years and over: Educational Attainment For The Population 25 Years And Over	(B15003_002 + B15003_003 + B15003_004 + B15003_005 + B15003_006 + B15003_007 + B15003_008 + B15003_009 + B15003_010 + B15003_011 + B15003_012 + B15003_013 + B15003_014 + B15003_015 + B15003_016)/B15003_001
NONEMP	% non-employed for population 20-64 years	(not in labour force + unemployed between 20-64)/ (civilian + not in labour force between 20-64 years)	B23001	Poverty Status In The Past 12 Months By Disability Status By Employment Status For The Population 20 To 64 Years	(B23024_008 + B23024_009 + B23024_015 + B23024_016 + B23024_023 + B23024_024 + B23024_030 + B23024_031)/(B23024_006 + B23024_009 + B23024_013 + B23024_016 + B23024_021 + B23024_024 + B23024_028 + B23024_031)
RENT	% households living in renter-occupied housing units	(renter occupied)/ (owner occupied + renter occupied)	B25003	Occupied housing units: Tenure	B25003_003/B25003_001
CROWD	% households living in crowded housing units	(tenure by occupants per room - (owner occupied + renter occupied))/ (total ocuupied housing units)	B25014	Occupied housing units: Tenure By Occupants Per Room	(B25014_005 + B25014_006 + B25014_007 + B25014_011 + B25014_012 + B25014_013)/B25014_001
SNGPNT	% single parent families with dependents < 18 years	(single parent households with dependent children < 18 years)/ (total families)	B11003	Families: Family Type By Presence And Age Of Own Children Under 18 Years	(B11003_010 + B11003_016)/B11003_001
NOVEH	% households with no vehicle	(households without a vehicle)/ (total ocuupied housing units)	B25044	Occupied housing units: Tenure By Vehicles Available	(B25044_010 + B25044_003)/B25044_001

## Sheet: eTable 4
NSS7	2018-2022 5yr ACS
Variable	Table	Description	Formula
POV_100	B17017	Households: Poverty Status In The Past 12 Months By Household Type By Age Of Householder	B17017_002E/B17017_001E*100
POV_200	C17002	Population for whom poverty status is determined: Ratio Of Income To Poverty Level In The Past 12 Months	(C17002_007E + C17002_006E + C17002_005E + C17002_004E + C17002_003E + C17002_002E)/C17002_001E*100
POV_PA	B19058	Households: Public Assistance Income or Food Stamps/Snap In The Past 12 Months For Households	B19058_002E/B19058_001E*100
UNEMP	B23025	Population 16 years and over: Employment Status For The Population 16 Years And Over	B23025_005E/B23025_003E*100
NOVEH	B25044	Occupied housing units: Tenure By Vehicles Available	(B25044_010E + B25044_003E)/B25044_001E*100
SNGPNT	B11003	Families: Family Type By Presence And Age Of Own Children Under 18 Years	(B11003_010E + B11003_016E)/B11003_001E*100
NOHSDP	B15003	Population 25 years and over: Educational Attainment For The Population 25 Years And Over	(B15003_002E + B15003_003E + B15003_004E + B15003_005E + B15003_006E + B15003_007E + B15003_008E + B15003_009E + B15003_010E + B15003_011E + B15003_012E + B15003_013E + B15003_014E + B15003_015E + B15003_016E)/B15003_001E*100

## Sheet: eTable 5
Fdep	2016-2020 5yr ACS
Variable	Table	Description	Formula
Med_Inc_P	B19013	Households: Median Household Income In The Past 12 Months (In 2020 Inflation-Adjusted Dollars)	B19013_001E
HSDP_P	B15003	Population 25 years and over: Educational Attainment For The Population 25 Years And Over	(B15003_017E + B15003_018E + B15003_019E + B15003_020E + B15003_021E + B15003_022E + B15003_023E + B15003_024E + B15003_025E)/B15003_001E*100
BLUCLR_P	C24010	Civilian employed population 16 years and over: Sex By Occupation For The Civilian Employed Population 16 Years And Over	(C24010_019E + C24010_030E + C24010_034E + C24010_055E + C24010_066E + C24010_070E)/C24010_001E*100
UNEMP_P	B23025	Population 16 years and over: Employment Status For The Population 16 Years And Over	B23025_005E/B23025_003E*100
